# Supplementary material for: A hierarchy of biomolecular proportional-integral-derivative feedback controllers for robust perfect adaptation and dynamic performance
Source: Nat Commun. 2022 Apr 19;13:2119. doi: 10.1038/s41467-022-29640-7 (PMC9018779; doi:10.1038/s41467-022-29640-7)
Supplement: Supplementary file 3 — Source Data [file 41467_2022_29640_MOESM3_ESM.zip]

Archive with 12 entries (11 files):
- source_data/
- __MACOSX/._source_data
- source_data/data_PID_178cells.mat
- __MACOSX/source_data/._data_PID_178cells.mat
- source_data/main_analysis.m
- __MACOSX/source_data/._main_analysis.m
- source_data/data_PI_128cells.mat
- __MACOSX/source_data/._data_PI_128cells.mat
- source_data/shadedErrorBar.m
- __MACOSX/source_data/._shadedErrorBar.m
- source_data/data_I_168cells.mat
- __MACOSX/source_data/._data_I_168cells.mat
